# Supplementary material for: Composites of Titanium–Molybdenum Mixed Oxides and Non-Traditional Carbon Materials: Innovative Supports for Platinum Electrocatalysts for Polymer Electrolyte Membrane Fuel Cells
Source: Nanomaterials (Basel). 2024 Jun 19;14(12):1053. doi: 10.3390/nano14121053 (PMC11206414; doi:10.3390/nano14121053)
Supplement: Supplementary file 1 [file nanomaterials-14-01053-s001.zip]

Archive with 1 entries (1 files):
- nanomaterials-3018939-supplementary.pdf
